# Supplementary material for: Lightweight PCB defect detection method based on SCF-YOLO
Source: PLoS One. 2025 Apr 7;20(4):e0318033. doi: 10.1371/journal.pone.0318033 (PMC11975093; doi:10.1371/journal.pone.0318033)
Supplement: S1 File — This file contains the raw data of the experiment, details of which are described below.Sheet 1 Comparison experiment of different Backbone.Sheet 2 Module ablation experiment.Sheet 3 Robustness comparison experiment.Sheet 4 Loss function comparison experiment.Sheet 5 The performance comparison experiment with the mainstream algorithm.Sheet 6 Specific performance of each category.Sheet 7 Variation curves of various losses during model training and validation. (XLSX) [file pone.0318033.s001.xlsx]

## Sheet: S1-Backbone
base	layers	parameters	GFLOPS (MAC)	FPS
YOLOv8	225	3.15	8.9	1000/0.6
convnext	300	3068194	8.8	1000/0.6
mobilenet_large	398	2.812	6.5	1000/0.8
efficientv2	480	7.39	1.41	1000/0.5
mobilenet small	357	1.47	4.5	1000/0.5

## Sheet: S2 Ablation
（backbone）	improve	precision(B)	recall(B)	mAP50(B)	speed_PyTorch(ms)	F1	FPS(ms)
YOLOv8n		0.9747	0.9849	0.9868	0.533	0.98	1000
mobilenet small	Fusion	0.8642	0.7728	0.84	0.237	0.81	1666
mobilenet small	Fusion+SCF	0.8979	0.7909	0.8663	0.229	0.84	1637
mobilenet small	Fusion+SCF+Loss	0.9141(0.716)	0.9013	0.8804(0.1205)	0.242	0.85	1671

## Sheet: S3-Robustness
Robustnes
	precision(B)	metrics/recall(B)	metrics/mAP50(B)
YOLOv8n_best	0.9512	0.911	0.942
SCF-YOLO	0.908	0.811	0.92
v3tiny	0.881	0.781	0.848
nanodet-t	0.8753	0.438	0.522
yolox-nano	0.897724	0.531	0.454
yolox_tiny	0.935666	0.616	0.552
val_v5Lite-e	0.836	0.684	0.737
val_v5Lite-s	0.849	0.692	0.754

## Sheet: S4-Loss
	Precision (%)	Recall (%)	mAP@0.5(%)
CIoU	90.3	80.1	55
GIoU	88.4	78.4	86.5
CIoU + GIoU	91.59	&90.2	92.9

## Sheet: S5-Comparative experiments
Model	Parameters	Precision	Recall	mAP	FPS
YOLOX-nano	0.9	97.611	61.22	53.7	153
YOLOX-tiny	5	98.523	67.32	60.9	170
NanoDet-plus	2.4	92.391	57.741	50.4	45
NanoDet-EfficientNet	3	93.06	55.94	48	59
NanoDet-t	1.2	93.489	58.22	50.9	54
YOLOv5lite-e	0.7	89.01	76.9	83	723
YOLOv5lite-s&	1.5	87.711	77.44	83.5	635
SCF-YOLO	2.2	92.519	90.22	92.9	1600
YOLOv3tiny	12.1	91.8	81.5	90.2	1500
YOLOv5n	2.5	95.4	93.3	96.3	1000
YOLOv6n	4.2	95.2	92	95.4	1000
YOLOv8n	3.1	96.4	96.5	96.7	1000
RetinaNet	7.6	73	83.5	97.6	100
CenterNet	7.6	73.2	83.4	96	217

## Sheet: S6-Result
each Category
	Missing hole	Mouse bite	Open circuit	Short	Spur	Spurious copper
Precision	97.1	86.9	93.1	93	88.8	86.5
Recall&	92.9	82.7	74.8	86.7	75.6	73.7
mAP@0.5	97.2	85.1	88.9	91.7	86.6	87.1
incremental
Precision	96.9	90.4	91.9	93.9	86.8	91.7
Recall&	98.3	85.7	83.1	93.6	84.3	83
mAP@0.5	92.9	98.4	91.8	92.5	88.9	90.1

## Sheet: s7-Loss comparison
epoch	train/box_loss	train/cls_loss	train/dfl_loss	metrics/precision(B)	metrics/recall(B)	metrics/mAP50(B)	metrics/mAP50-95(B)	val/box_loss	val/cls_loss	val/dfl_loss	lr/pg0	lr/pg1	lr/pg2
0	6.878	99.881	4.1331	0	0	0	0	6.9056	168.19	4.1567	0.0973	0.0003	0.0003
1	6.8494	95.734	4.1399	0	0	0	0	6.9056	167.53	4.1553	0.093698	0.00069827	0.00069827
2	6.8848	103.77	4.142	0	0	0	0	6.9054	166.74	4.1539	0.090095	0.0010946	0.0010946
3	6.8776	90.467	4.1419	0	0	0	0	6.8808	55.277	3.9167	0.086489	0.0014889	0.0014889
4	6.4423	28.456	3.3316	0	0	0	0	6.7649	10.627	3.311	0.082881	0.0018812	0.0018812
5	5.4931	7.8775	2.6317	0	0	0	0	6.0678	5.6117	2.3944	0.079272	0.0022715	0.0022715
6	4.9908	5.6322	2.1643	0	0	0	0	4.3869	4.9646	1.8527	0.07566	0.0026599	0.0026599
7	4.3235	5.2877	1.8007	0	0	0	0	3.9809	4.8222	1.6039	0.072046	0.0030463	0.0030463
8	4.1992	5.2186	1.6054	0	0	0	0	4.0507	4.6924	1.6518	0.068431	0.0034307	0.0034307
9	4.1407	5.0641	1.5586	0	0	0	0	4.1177	4.803	1.6384	0.064813	0.0038131	0.0038131
10	4.04	4.9084	1.5269	0	0	0	0	5.032	4.7868	1.9606	0.061194	0.0041936	0.0041936
11	4.0336	4.727	1.4826	0	0	0	0	5.024	5.155	1.8515	0.057572	0.004572	0.004572
12	4.001	4.62	1.4529	0	0.00043	0	0	5.2257	5.0047	1.9315	0.053949	0.0049485	0.0049485
13	3.9544	4.5398	1.4384	1e-05	0.00387	0	0	5.2518	4.9658	1.9718	0.050323	0.005323	0.005323
14	3.9308	4.4976	1.4429	0	0.00387	0	0	5.192	10.415	2.1182	0.046696	0.0056956	0.0056956
15	3.9217	4.4989	1.4353	1e-05	0.00261	0	0	4.9686	10.364	1.9648	0.043066	0.0060661	0.0060661
16	3.8248	4.3998	1.4102	1e-05	0.00261	0	0	4.6708	8.7615	1.8613	0.039435	0.0064347	0.0064347
17	3.8479	4.3377	1.395	0	0.00089	0	0	4.7657	5.3173	1.9259	0.035801	0.0068013	0.0068013
18	3.7884	4.3136	1.3737	0	0.00089	0	0	4.4156	4.7926	1.7913	0.032166	0.0071659	0.0071659
19	3.7207	4.2218	1.3616	0	0.00089	0	0	4.2438	5.627	1.7245	0.028529	0.0075285	0.0075285
20	3.6317	4.1635	1.3375	0	0.00089	0	0	5.187	6.6061	2.1767	0.024889	0.0078891	0.0078891
21	3.599	4.0975	1.3388	0	0.00089	0	0	4.3702	6.0955	1.7758	0.021248	0.0082478	0.0082478
22	3.5597	4.0015	1.3075	0	0.00089	0	0	4.2178	5.4491	1.6855	0.017605	0.0086045	0.0086045
23	3.4676	3.9072	1.285	0	0.00089	0	0	3.9725	5.6157	1.5881	0.013959	0.0089592	0.0089592
24	3.4973	3.9105	1.2869	0	0.00089	0	0	3.796	5.5192	1.4987	0.010312	0.0093119	0.0093119
25	3.403	3.7818	1.2713	0.00011	0.00233	5e-05	1e-05	3.7448	5.3233	1.4703	0.0093813	0.0093813	0.0093813
26	3.3497	3.7539	1.2482	0.06413	0.00459	0.0326	0.01172	4.6784	5.7447	1.9535	0.0093813	0.0093813	0.0093813
27	3.3156	3.6853	1.2426	0.0148	0.01511	0.01149	0.00343	4.4339	4.8049	1.8645	0.0093565	0.0093565	0.0093565
28	3.3084	3.689	1.236	0.00775	0.01591	0.0058	0.00174	4.6962	4.9144	2.0589	0.0093317	0.0093317	0.0093317
29	3.2659	3.6223	1.2366	0.01033	0.01969	0.00834	0.00208	4.6438	4.7292	2.0274	0.009307	0.009307	0.009307
30	3.2337	3.5452	1.2156	0.71186	0.03499	0.02467	0.00604	3.9295	4.621	1.6208	0.0092823	0.0092823	0.0092823
31	3.1925	3.5525	1.2075	0.5447	0.03407	0.03108	0.01023	3.3473	4.1867	1.3097	0.0092575	0.0092575	0.0092575
32	3.1747	3.4674	1.2038	0.02026	0.08293	0.03617	0.01143	3.3388	4.4642	1.3115	0.0092327	0.0092327	0.0092327
33	3.1786	3.509	1.1965	0.35272	0.09721	0.1097	0.03601	3.2234	3.6483	1.2532	0.009208	0.009208	0.009208
34	3.1391	3.4422	1.1889	0.24732	0.02634	0.0251	0.00813	3.3213	3.9683	1.2833	0.0091833	0.0091833	0.0091833
35	3.1319	3.3498	1.1883	0.29626	0.08118	0.09663	0.03421	3.2424	3.9206	1.2483	0.0091585	0.0091585	0.0091585
36	3.0267	3.2036	1.1689	0.27036	0.03267	0.02714	0.01057	3.2964	4.4389	1.2686	0.0091337	0.0091337	0.0091337
37	3.0762	3.2939	1.1623	0.07563	0.26721	0.10992	0.04005	3.1277	3.9764	1.2192	0.009109	0.009109	0.009109
38	3.0318	3.208	1.1708	0.07782	0.20849	0.0926	0.03329	3.134	4.1826	1.2156	0.0090843	0.0090843	0.0090843
39	3.0105	3.1639	1.1554	0.07891	0.1329	0.07214	0.0226	3.3168	3.9826	1.2356	0.0090595	0.0090595	0.0090595
40	2.971	3.0902	1.1537	0.05966	0.14348	0.09387	0.0332	3.3501	4.4444	1.258	0.0090347	0.0090347	0.0090347
41	2.9547	3.0849	1.1415	0.02601	0.14344	0.01822	0.00589	3.2168	4.2881	1.289	0.00901	0.00901	0.00901
42	2.944	3.0125	1.1438	0.57734	0.06718	0.09191	0.03248	3.1027	3.9355	1.2421	0.0089853	0.0089853	0.0089853
43	2.94	3.0113	1.1486	0.53075	0.05499	0.0689	0.02433	3.1179	4.1845	1.2476	0.0089605	0.0089605	0.0089605
44	2.9652	3.0128	1.1445	0.71272	0.04008	0.03303	0.01226	3.5364	4.2947	1.4435	0.0089358	0.0089358	0.0089358
45	2.9037	2.9323	1.1236	0.93336	0.07602	0.07867	0.02062	3.8242	4.3855	1.5517	0.008911	0.008911	0.008911
46	2.8793	2.9125	1.13	0.87616	0.0419	0.04006	0.01073	3.936	5.6454	1.6202	0.0088863	0.0088863	0.0088863
47	2.8719	2.8415	1.1208	0.86755	0.04448	0.04988	0.01731	3.2059	4.8745	1.3092	0.0088615	0.0088615	0.0088615
48	2.832	2.7901	1.1234	0.69407	0.0824	0.10975	0.03693	3.1646	4.5045	1.2777	0.0088368	0.0088368	0.0088368
49	2.8216	2.751	1.1161	0.86353	0.04512	0.04734	0.01532	3.3779	5.4508	1.3845	0.008812	0.008812	0.008812
50	2.7882	2.7601	1.1029	0.92235	0.07597	0.0781	0.02424	3.3425	4.874	1.3523	0.0087872	0.0087872	0.0087872
51	2.7896	2.6858	1.101	0.71431	0.02893	0.10071	0.01162	4.656	5.3342	2.08	0.0087625	0.0087625	0.0087625
52	2.7708	2.683	1.105	0.93624	0.05755	0.09798	0.03582	3.2718	5.2068	1.3302	0.0087378	0.0087378	0.0087378
53	2.7433	2.6351	1.0961	0.57596	0.04738	0.06447	0.02041	3.6814	5.0987	1.4864	0.008713	0.008713	0.008713
54	2.745	2.5932	1.0941	0.80066	0.08606	0.10219	0.03047	3.4036	4.8555	1.381	0.0086882	0.0086882	0.0086882
55	2.7498	2.5531	1.1059	0.8599	0.08098	0.12395	0.03962	3.5462	5.1938	1.4337	0.0086635	0.0086635	0.0086635
56	2.767	2.5729	1.0891	0.77413	0.07855	0.09685	0.0321	3.5296	5.3326	1.4345	0.0086388	0.0086388	0.0086388
57	2.754	2.5845	1.0888	0.56108	0.12237	0.16547	0.06383	3.0349	4.43	1.235	0.008614	0.008614	0.008614
58	2.6921	2.5137	1.0834	0.33902	0.12583	0.14964	0.05177	3.2502	4.1644	1.3184	0.0085893	0.0085893	0.0085893
59	2.7329	2.5252	1.0898	0.53682	0.13988	0.20093	0.0795	3.1033	4.2379	1.2917	0.0085645	0.0085645	0.0085645
60	2.6791	2.4274	1.0797	0.45707	0.16933	0.2157	0.07048	2.9654	3.6758	1.2385	0.0085398	0.0085398	0.0085398
61	2.7146	2.4886	1.0745	0.46625	0.19025	0.21897	0.06476	3.0945	3.2029	1.304	0.008515	0.008515	0.008515
62	2.6531	2.4322	1.0773	0.3836	0.18246	0.181	0.05557	3.162	3.1516	1.3021	0.0084903	0.0084903	0.0084903
63	2.6544	2.4589	1.0744	0.50154	0.14923	0.18896	0.05189	3.0955	3.6544	1.262	0.0084655	0.0084655	0.0084655
64	2.681	2.4114	1.0772	0.52457	0.26064	0.29479	0.11382	2.5644	2.7671	1.0987	0.0084408	0.0084408	0.0084408
65	2.649	2.3631	1.0768	0.46572	0.22706	0.27849	0.11315	2.5466	3.1317	1.0956	0.008416	0.008416	0.008416
66	2.6342	2.3173	1.0744	0.61356	0.19771	0.28266	0.11508	2.5904	3.386	1.1138	0.0083913	0.0083913	0.0083913
67	2.6272	2.3958	1.0711	0.49824	0.29772	0.30966	0.11371	2.659	2.5609	1.1302	0.0083665	0.0083665	0.0083665
68	2.6166	2.3254	1.0655	0.36868	0.23432	0.18936	0.06969	2.6068	3.2364	1.0997	0.0083418	0.0083418	0.0083418
69	2.6083	2.3053	1.0727	0.53539	0.25126	0.30693	0.12215	2.5351	2.7251	1.0915	0.008317	0.008317	0.008317
70	2.5569	2.2445	1.0607	0.47665	0.30398	0.30927	0.12254	2.5249	2.606	1.0894	0.0082922	0.0082922	0.0082922
71	2.5609	2.2612	1.0611	0.56509	0.31822	0.36373	0.13644	2.4756	2.4429	1.0757	0.0082675	0.0082675	0.0082675
72	2.5692	2.2268	1.0598	0.57341	0.32136	0.37785	0.13876	2.487	2.4379	1.0756	0.0082428	0.0082428	0.0082428
73	2.5991	2.2884	1.0662	0.59723	0.31048	0.37332	0.1404	2.4921	2.5099	1.0761	0.008218	0.008218	0.008218
74	2.5717	2.2338	1.0701	0.61019	0.35201	0.39287	0.15625	2.4227	2.3935	1.0642	0.0081932	0.0081932	0.0081932
75	2.5507	2.166	1.0637	0.5851	0.41458	0.43467	0.17017	2.3667	2.1586	1.0527	0.0081685	0.0081685	0.0081685
76	2.5291	2.1504	1.0538	0.59597	0.36706	0.3925	0.1591	2.3686	2.2777	1.0563	0.0081437	0.0081437	0.0081437
77	2.5299	2.138	1.0491	0.55227	0.35459	0.3747	0.14207	2.5032	2.3288	1.0835	0.008119	0.008119	0.008119
78	2.4879	2.114	1.0434	0.59708	0.41396	0.43316	0.16214	2.4219	2.1627	1.0632	0.0080942	0.0080942	0.0080942
79	2.5249	2.1114	1.0446	0.60199	0.42916	0.44433	0.17172	2.3708	2.1265	1.0593	0.0080695	0.0080695	0.0080695
80	2.497	2.0657	1.0397	0.588	0.37606	0.40226	0.15785	2.4212	2.2849	1.0664	0.0080447	0.0080447	0.0080447
81	2.4839	2.0875	1.036	0.60426	0.42709	0.44718	0.1707	2.3833	2.0344	1.0578	0.00802	0.00802	0.00802
82	2.5131	2.0742	1.039	0.51874	0.43051	0.4243	0.15346	2.4573	2.0216	1.0571	0.0079953	0.0079953	0.0079953
83	2.5019	2.0815	1.0458	0.59656	0.45778	0.47455	0.17541	2.3361	1.956	1.0339	0.0079705	0.0079705	0.0079705
84	2.5118	2.0642	1.0473	0.54647	0.42708	0.43043	0.15881	2.4523	2.1397	1.052	0.0079457	0.0079457	0.0079457
85	2.5046	2.0509	1.0347	0.59433	0.50703	0.50599	0.1966	2.3064	1.8383	1.0273	0.007921	0.007921	0.007921
86	2.4734	2.0218	1.0342	0.57463	0.45798	0.45205	0.15632	2.515	1.9124	1.0625	0.0078963	0.0078963	0.0078963
87	2.4576	2.007	1.0492	0.48013	0.39608	0.36355	0.10902	2.7226	2.0572	1.0859	0.0078715	0.0078715	0.0078715
88	2.4769	2.0342	1.0358	0.49637	0.38757	0.36878	0.11866	2.6805	2.1043	1.086	0.0078467	0.0078467	0.0078467
89	2.4472	1.9979	1.0327	0.54008	0.40997	0.40848	0.12958	2.5554	1.9764	1.0553	0.007822	0.007822	0.007822
90	2.4255	1.9773	1.0335	0.64741	0.48531	0.51241	0.20254	2.2731	1.8305	1.0313	0.0077973	0.0077973	0.0077973
91	2.4662	1.9615	1.0345	0.61418	0.50825	0.51819	0.19067	2.3445	1.7584	1.0268	0.0077725	0.0077725	0.0077725
92	2.4376	1.9456	1.0245	0.62899	0.55008	0.55929	0.2123	2.2558	1.6678	1.0255	0.0077478	0.0077478	0.0077478
93	2.4467	1.9983	1.0365	0.64516	0.52106	0.55495	0.2056	2.306	1.627	1.0327	0.007723	0.007723	0.007723
94	2.4424	1.9536	1.0449	0.64504	0.5436	0.56795	0.22266	2.2304	1.6534	1.0195	0.0076983	0.0076983	0.0076983
95	2.4615	1.9637	1.038	0.64787	0.52314	0.5543	0.20476	2.3107	1.6732	1.0279	0.0076735	0.0076735	0.0076735
96	2.4349	1.9223	1.0425	0.63448	0.54401	0.56428	0.22611	2.2244	1.6363	1.0141	0.0076488	0.0076488	0.0076488
97	2.435	1.9502	1.0329	0.61707	0.50315	0.53248	0.20082	2.2999	1.7199	1.0311	0.007624	0.007624	0.007624
98	2.3898	1.9148	1.0218	0.66579	0.57191	0.58764	0.23057	2.2063	1.5968	1.017	0.0075993	0.0075993	0.0075993
99	2.416	1.8899	1.0332	0.63361	0.48214	0.51143	0.18108	2.3859	1.8215	1.0474	0.0075745	0.0075745	0.0075745
100	2.4115	1.8993	1.0247	0.64646	0.49437	0.52014	0.18079	2.3967	1.7308	1.035	0.0075498	0.0075498	0.0075498
101	2.3995	1.8928	1.023	0.48085	0.38648	0.37121	0.10992	2.7327	2.018	1.0936	0.007525	0.007525	0.007525
102	2.421	1.8734	1.0285	0.68216	0.53098	0.5711	0.22631	2.2412	1.6765	1.0251	0.0075003	0.0075003	0.0075003
103	2.4113	1.8638	1.0252	0.64509	0.52877	0.56072	0.19812	2.333	1.672	1.0232	0.0074755	0.0074755	0.0074755
104	2.3749	1.8553	1.0202	0.62748	0.55359	0.5765	0.22285	2.2149	1.6316	1.0135	0.0074507	0.0074507	0.0074507
105	2.3818	1.8623	1.0206	0.66068	0.56492	0.58451	0.22389	2.2226	1.5719	1.0132	0.007426	0.007426	0.007426
106	2.3298	1.7979	1.0086	0.68956	0.55711	0.60098	0.23586	2.1679	1.5504	1.0019	0.0074013	0.0074013	0.0074013
107	2.3218	1.789	1.0207	0.64214	0.55345	0.57229	0.21873	2.2494	1.6243	1.0126	0.0073765	0.0073765	0.0073765
108	2.3234	1.764	1.0151	0.7137	0.53548	0.58699	0.23616	2.18	1.5916	1.0019	0.0073517	0.0073517	0.0073517
109	2.395	1.8562	1.013	0.68185	0.55812	0.59731	0.2352	2.2207	1.592	1.0168	0.007327	0.007327	0.007327
110	2.3321	1.78	1.0107	0.64651	0.55457	0.573	0.21772	2.2593	1.6508	1.0286	0.0073023	0.0073023	0.0073023
111	2.3549	1.7847	1.0187	0.69561	0.54867	0.59047	0.22886	2.2378	1.657	1.0239	0.0072775	0.0072775	0.0072775
112	2.3128	1.726	1.0065	0.6611	0.53582	0.5744	0.23217	2.2027	1.5973	1.0155	0.0072527	0.0072527	0.0072527
113	2.3183	1.7715	1.0053	0.66016	0.5213	0.55014	0.21799	2.2537	1.675	1.0211	0.007228	0.007228	0.007228
114	2.3349	1.7174	1.0113	0.68327	0.52705	0.57068	0.21436	2.2613	1.5982	1.018	0.0072033	0.0072033	0.0072033
115	2.3031	1.6983	1.0105	0.65593	0.48722	0.51667	0.19158	2.292	1.7781	1.0209	0.0071785	0.0071785	0.0071785
116	2.3161	1.7111	1.0095	0.65314	0.5298	0.55242	0.21269	2.2183	1.635	1.0127	0.0071538	0.0071538	0.0071538
117	2.286	1.7145	1.0082	0.65039	0.50558	0.52908	0.20347	2.2725	1.6512	1.0348	0.007129	0.007129	0.007129
118	2.2873	1.6957	1	0.71768	0.57205	0.62124	0.23127	2.2242	1.4777	1.0218	0.0071042	0.0071042	0.0071042
119	2.3088	1.7439	1.0026	0.74224	0.57524	0.63403	0.24779	2.1576	1.4856	1.0049	0.0070795	0.0070795	0.0070795
120	2.3014	1.7154	1.0065	0.70279	0.56032	0.59407	0.23195	2.1991	1.5638	1.0144	0.0070547	0.0070547	0.0070547
121	2.2749	1.6813	1.0062	0.76231	0.59901	0.66077	0.26128	2.1292	1.437	0.99958	0.00703	0.00703	0.00703
122	2.2906	1.6986	1.0059	0.73259	0.61275	0.65851	0.2645	2.123	1.3917	0.99195	0.0070053	0.0070053	0.0070053
123	2.2837	1.6969	1.0039	0.71014	0.57747	0.63248	0.25285	2.1517	1.4861	1.0044	0.0069805	0.0069805	0.0069805
124	2.2537	1.6607	1.0024	0.71718	0.57156	0.60703	0.24034	2.1844	1.5385	1.015	0.0069558	0.0069558	0.0069558
125	2.3065	1.7045	1.0047	0.74712	0.60817	0.65939	0.25312	2.1746	1.4176	1.0088	0.006931	0.006931	0.006931
126	2.2572	1.6586	1.0034	0.79972	0.5956	0.67415	0.27291	2.1124	1.3859	1.0014	0.0069063	0.0069063	0.0069063
127	2.2551	1.6376	0.99985	0.71831	0.53351	0.58871	0.21945	2.2805	1.6247	1.0343	0.0068815	0.0068815	0.0068815
128	2.2621	1.6502	1	0.70232	0.54368	0.58526	0.22989	2.1854	1.6141	1.0044	0.0068568	0.0068568	0.0068568
129	2.2913	1.6897	0.99961	0.70301	0.57042	0.61808	0.22596	2.2436	1.5297	1.0117	0.006832	0.006832	0.006832
130	2.2211	1.6138	1.0001	0.7122	0.5004	0.54873	0.21783	2.2507	1.732	1.0224	0.0068073	0.0068073	0.0068073
131	2.2379	1.6188	0.99966	0.70426	0.53684	0.59379	0.21564	2.2868	1.5893	1.016	0.0067825	0.0067825	0.0067825
132	2.2492	1.6566	0.99428	0.73377	0.59734	0.63829	0.25732	2.1423	1.4527	0.99971	0.0067577	0.0067577	0.0067577
133	2.2263	1.6261	0.99088	0.71512	0.48022	0.53929	0.20377	2.2632	1.7103	1.0238	0.006733	0.006733	0.006733
134	2.2377	1.628	0.99435	0.79049	0.63146	0.69783	0.28267	2.0828	1.3376	0.99735	0.0067082	0.0067082	0.0067082
135	2.2421	1.5942	0.99269	0.78498	0.59142	0.66552	0.25667	2.1648	1.3774	1.0126	0.0066835	0.0066835	0.0066835
136	2.2264	1.5893	0.99979	0.73901	0.60648	0.6644	0.27298	2.1146	1.3867	1.0015	0.0066587	0.0066587	0.0066587
137	2.2668	1.6476	0.99561	0.76386	0.5935	0.66028	0.25652	2.1589	1.4248	1.005	0.006634	0.006634	0.006634
138	2.257	1.6265	0.99975	0.7041	0.57012	0.60381	0.23839	2.2006	1.5143	1.0203	0.0066092	0.0066092	0.0066092
139	2.247	1.6194	0.99658	0.69874	0.57302	0.60735	0.23706	2.1893	1.4976	1.0089	0.0065845	0.0065845	0.0065845
140	2.2835	1.6297	0.99719	0.71974	0.52815	0.57552	0.22328	2.2433	1.5712	1.0316	0.0065598	0.0065598	0.0065598
141	2.2403	1.6253	1.0022	0.73249	0.60359	0.63541	0.24833	2.1721	1.429	1.0066	0.006535	0.006535	0.006535
142	2.2171	1.6065	0.99022	0.78407	0.61512	0.69006	0.28187	2.0701	1.32	0.98958	0.0065102	0.0065102	0.0065102
143	2.2039	1.5789	0.99163	0.74343	0.60008	0.63962	0.254	2.1586	1.3917	1.0113	0.0064855	0.0064855	0.0064855
144	2.2322	1.582	0.99942	0.76814	0.63928	0.69452	0.28467	2.0707	1.352	0.9882	0.0064608	0.0064608	0.0064608
145	2.2241	1.5892	0.99379	0.7378	0.59762	0.65316	0.26184	2.1383	1.4422	1.0049	0.006436	0.006436	0.006436
146	2.1769	1.5299	0.97973	0.75657	0.61917	0.67359	0.27187	2.1101	1.387	1.0019	0.0064112	0.0064112	0.0064112
147	2.1648	1.5384	0.98393	0.75673	0.61226	0.68476	0.27191	2.1054	1.3939	0.99112	0.0063865	0.0063865	0.0063865
148	2.1845	1.5426	0.98626	0.77807	0.58468	0.66705	0.27091	2.1342	1.4348	0.99917	0.0063618	0.0063618	0.0063618
149	2.2141	1.5688	0.99022	0.73475	0.60859	0.66069	0.26597	2.1234	1.4199	0.99329	0.006337	0.006337	0.006337
150	2.209	1.5562	0.98634	0.79471	0.67126	0.74266	0.3063	2.0268	1.274	0.9726	0.0063122	0.0063122	0.0063122
151	2.1904	1.5039	0.98961	0.73732	0.63508	0.68844	0.27815	2.0893	1.3419	0.98867	0.0062875	0.0062875	0.0062875
152	2.1669	1.5299	0.98265	0.77384	0.65981	0.71778	0.30211	2.0364	1.2849	0.98512	0.0062628	0.0062628	0.0062628
153	2.1852	1.5151	0.98686	0.74809	0.63694	0.70309	0.29085	2.0623	1.3468	0.98193	0.006238	0.006238	0.006238
154	2.2025	1.5713	0.98696	0.76675	0.64335	0.71323	0.29383	2.0583	1.3078	0.9916	0.0062132	0.0062132	0.0062132
155	2.1742	1.5008	0.98088	0.75912	0.63616	0.68695	0.27069	2.1116	1.3425	0.99227	0.0061885	0.0061885	0.0061885
156	2.1672	1.5219	0.97844	0.75042	0.65191	0.707	0.28342	2.0697	1.2997	0.9857	0.0061637	0.0061637	0.0061637
157	2.1505	1.4998	0.9936	0.757	0.64536	0.69422	0.27979	2.0756	1.3019	0.98675	0.006139	0.006139	0.006139
158	2.1589	1.5146	0.97702	0.77992	0.64964	0.71413	0.29753	2.0377	1.2784	0.98095	0.0061142	0.0061142	0.0061142
159	2.1689	1.5014	0.98344	0.74904	0.61391	0.66718	0.26964	2.0919	1.3374	0.99374	0.0060895	0.0060895	0.0060895
160	2.176	1.5127	0.9849	0.81632	0.66705	0.74594	0.31285	1.9965	1.243	0.97349	0.0060647	0.0060647	0.0060647
161	2.1748	1.5333	0.97943	0.78014	0.64763	0.71506	0.2927	2.0354	1.2889	0.97452	0.00604	0.00604	0.00604
162	2.1876	1.5418	0.97599	0.82212	0.66739	0.74145	0.30173	2.0505	1.2271	0.98306	0.0060152	0.0060152	0.0060152
163	2.1588	1.5176	0.97925	0.80444	0.65917	0.74723	0.31166	2.0195	1.2322	0.97663	0.0059905	0.0059905	0.0059905
164	2.1736	1.5146	0.98338	0.81084	0.68367	0.75887	0.32132	2.0049	1.2081	0.97731	0.0059658	0.0059658	0.0059658
165	2.1419	1.4687	0.98106	0.84331	0.67315	0.7645	0.31506	2.0266	1.1936	0.98072	0.005941	0.005941	0.005941
166	2.1471	1.4375	0.9879	0.78317	0.68274	0.74639	0.30852	2.0208	1.2356	0.97895	0.0059163	0.0059163	0.0059163
167	2.1756	1.5005	0.99121	0.75972	0.63143	0.69462	0.25834	2.1666	1.3503	0.99382	0.0058915	0.0058915	0.0058915
168	2.1829	1.488	0.98521	0.79436	0.64337	0.70472	0.2819	2.0715	1.2859	0.98749	0.0058668	0.0058668	0.0058668
169	2.1616	1.4852	0.98333	0.74463	0.64348	0.70388	0.2766	2.1189	1.3178	0.99315	0.005842	0.005842	0.005842
170	2.1527	1.4725	0.9782	0.78422	0.64191	0.72209	0.29531	2.0676	1.2578	0.98836	0.0058173	0.0058173	0.0058173
171	2.1446	1.5044	0.97727	0.75614	0.62892	0.68725	0.27373	2.0995	1.3349	0.98601	0.0057925	0.0057925	0.0057925
172	2.125	1.4589	0.97612	0.81456	0.67178	0.76141	0.31873	1.9932	1.2008	0.96911	0.0057678	0.0057678	0.0057678
173	2.1311	1.4283	0.97407	0.81165	0.65105	0.74387	0.29763	2.0821	1.2504	0.98414	0.005743	0.005743	0.005743
174	2.1173	1.4376	0.98072	0.77528	0.66691	0.73292	0.30494	2.0233	1.2483	0.97439	0.0057183	0.0057183	0.0057183
175	2.1245	1.4692	0.97517	0.79616	0.67138	0.74875	0.30521	2.039	1.2465	0.97884	0.0056935	0.0056935	0.0056935
176	2.1649	1.4816	0.97495	0.81506	0.65748	0.74569	0.31173	2.0209	1.2382	0.97461	0.0056688	0.0056688	0.0056688
177	2.1393	1.4314	0.9875	0.78732	0.64132	0.72482	0.2791	2.1284	1.2967	0.98509	0.005644	0.005644	0.005644
178	2.1072	1.4227	0.97447	0.76181	0.63271	0.69398	0.27554	2.0901	1.3468	0.983	0.0056193	0.0056193	0.0056193
179	2.1381	1.4215	0.97523	0.78892	0.66174	0.742	0.28697	2.0834	1.2765	0.97823	0.0055945	0.0055945	0.0055945
180	2.1218	1.4323	0.97365	0.76831	0.66716	0.72987	0.30765	1.9989	1.2647	0.96875	0.0055698	0.0055698	0.0055698
181	2.1059	1.4366	0.97945	0.83429	0.70086	0.78189	0.33665	1.9681	1.1572	0.96126	0.005545	0.005545	0.005545
182	2.1262	1.4468	0.97574	0.82306	0.70179	0.77445	0.32817	1.9652	1.1658	0.96302	0.0055202	0.0055202	0.0055202
183	2.1026	1.4158	0.97103	0.82252	0.7176	0.78314	0.33319	1.982	1.1526	0.96846	0.0054955	0.0054955	0.0054955
184	2.0836	1.4231	0.96775	0.799	0.72122	0.7867	0.34298	1.9396	1.1561	0.95863	0.0054707	0.0054707	0.0054707
185	2.0974	1.4243	0.97768	0.83326	0.71824	0.79189	0.32994	1.984	1.1439	0.96623	0.005446	0.005446	0.005446
186	2.1425	1.4162	0.97588	0.82039	0.71881	0.79121	0.35125	1.9298	1.1555	0.96196	0.0054212	0.0054212	0.0054212
187	2.1038	1.4098	0.97112	0.80895	0.71215	0.77951	0.32012	2.025	1.1652	0.96874	0.0053965	0.0053965	0.0053965
188	2.1041	1.4169	0.9748	0.82515	0.73547	0.80685	0.35287	1.9238	1.1161	0.9607	0.0053717	0.0053717	0.0053717
189	2.0895	1.3935	0.97081	0.8156	0.71691	0.79411	0.34724	1.9471	1.1273	0.9639	0.005347	0.005347	0.005347
190	2.1304	1.4527	0.98183	0.82027	0.71208	0.79634	0.34917	1.9309	1.1476	0.95793	0.0053223	0.0053223	0.0053223
191	2.0771	1.3927	0.96818	0.8169	0.71085	0.78272	0.33323	1.9743	1.1362	0.97178	0.0052975	0.0052975	0.0052975
192	2.0709	1.3785	0.9654	0.82233	0.70682	0.78539	0.33856	1.9497	1.1513	0.96293	0.0052727	0.0052727	0.0052727
193	2.0704	1.3838	0.97169	0.82236	0.70161	0.78156	0.34224	1.9447	1.1568	0.96033	0.005248	0.005248	0.005248
194	2.1006	1.4166	0.96971	0.80034	0.69113	0.76732	0.31458	2.0174	1.1669	0.98015	0.0052233	0.0052233	0.0052233
195	2.0948	1.4344	0.97393	0.82825	0.73643	0.80234	0.35306	1.9089	1.11	0.95555	0.0051985	0.0051985	0.0051985
196	2.0966	1.4036	0.96721	0.82398	0.72653	0.79802	0.34735	1.9452	1.1126	0.96203	0.0051737	0.0051737	0.0051737
197	2.0928	1.3921	0.96848	0.83134	0.71956	0.79897	0.35812	1.9045	1.1156	0.95074	0.005149	0.005149	0.005149
198	2.0694	1.3852	0.9701	0.85598	0.71276	0.79629	0.34334	1.958	1.1243	0.96296	0.0051243	0.0051243	0.0051243
199	2.1023	1.4077	0.97191	0.85484	0.72454	0.80548	0.35852	1.9143	1.1078	0.95757	0.0050995	0.0050995	0.0050995
200	2.0681	1.3895	0.96659	0.82708	0.72963	0.79578	0.34252	1.9516	1.109	0.96155	0.0050747	0.0050747	0.0050747
201	2.082	1.3791	0.96648	0.81566	0.74152	0.79894	0.35132	1.9326	1.1015	0.9584	0.00505	0.00505	0.00505
202	2.0927	1.3672	0.97168	0.83194	0.73337	0.80124	0.35094	1.9382	1.1065	0.95917	0.0050253	0.0050253	0.0050253
203	2.0944	1.372	0.97147	0.85246	0.71045	0.79624	0.34934	1.9503	1.1008	0.96562	0.0050005	0.0050005	0.0050005
204	2.0952	1.3761	0.97224	0.85135	0.70078	0.78923	0.3454	1.943	1.1271	0.96059	0.0049758	0.0049758	0.0049758
205	2.0731	1.3522	0.96097	0.81248	0.7244	0.79173	0.34471	1.9499	1.1182	0.96325	0.004951	0.004951	0.004951
206	2.0735	1.3831	0.96025	0.85759	0.72003	0.80579	0.35257	1.9379	1.1054	0.96141	0.0049263	0.0049263	0.0049263
207	2.1183	1.4024	0.96824	0.81299	0.72225	0.78999	0.33878	1.964	1.1192	0.96741	0.0049015	0.0049015	0.0049015
208	2.0732	1.3315	0.96063	0.81975	0.71972	0.80192	0.33551	1.9678	1.1383	0.95772	0.0048768	0.0048768	0.0048768
209	2.0588	1.3556	0.96652	0.83452	0.72472	0.8015	0.35028	1.9428	1.1163	0.95841	0.004852	0.004852	0.004852
210	2.0386	1.384	0.96233	0.81961	0.70817	0.78346	0.3392	1.963	1.1408	0.96803	0.0048272	0.0048272	0.0048272
211	2.0397	1.3279	0.96351	0.84087	0.73204	0.80962	0.3546	1.9347	1.0972	0.95482	0.0048025	0.0048025	0.0048025
212	2.0966	1.3546	0.96504	0.83331	0.73369	0.80689	0.36324	1.9067	1.1084	0.95613	0.0047778	0.0047778	0.0047778
213	2.0936	1.3878	0.9672	0.8215	0.71131	0.78306	0.33438	1.958	1.1375	0.96217	0.004753	0.004753	0.004753
214	2.0757	1.3757	0.96521	0.84052	0.72445	0.80157	0.35831	1.9203	1.083	0.95516	0.0047283	0.0047283	0.0047283
215	2.0535	1.3596	0.96315	0.86216	0.72652	0.81366	0.3638	1.9049	1.069	0.95325	0.0047035	0.0047035	0.0047035
216	2.08	1.372	0.96832	0.7848	0.68622	0.75747	0.32268	1.9666	1.1858	0.96941	0.0046788	0.0046788	0.0046788
217	2.0584	1.357	0.96692	0.80601	0.74695	0.80133	0.34818	1.9245	1.1028	0.95652	0.004654	0.004654	0.004654
218	2.031	1.3327	0.96577	0.80621	0.72408	0.78558	0.3329	1.9656	1.1447	0.96303	0.0046293	0.0046293	0.0046293
219	2.047	1.3344	0.96549	0.82808	0.74798	0.81575	0.35604	1.9189	1.0999	0.95713	0.0046045	0.0046045	0.0046045
220	2.0553	1.3634	0.96412	0.82205	0.7511	0.81177	0.35795	1.9228	1.0931	0.95798	0.0045798	0.0045798	0.0045798
221	2.0671	1.3597	0.96311	0.82401	0.73859	0.80232	0.34886	1.9257	1.1047	0.95598	0.004555	0.004555	0.004555
222	2.044	1.3425	0.9624	0.82374	0.74981	0.80846	0.35067	1.9312	1.0921	0.9599	0.0045303	0.0045303	0.0045303
223	2.0573	1.3548	0.95651	0.84034	0.75438	0.81648	0.36198	1.8995	1.0624	0.9512	0.0045055	0.0045055	0.0045055
224	2.0336	1.3209	0.95912	0.82371	0.744	0.80253	0.34799	1.9299	1.0951	0.95253	0.0044808	0.0044808	0.0044808
225	2.0545	1.341	0.96402	0.80984	0.7241	0.78707	0.33564	1.9442	1.1248	0.95441	0.004456	0.004456	0.004456
226	2.0438	1.3452	0.96661	0.83974	0.71473	0.79903	0.34503	1.9146	1.1057	0.95313	0.0044313	0.0044313	0.0044313
227	2.0105	1.3103	0.95966	0.84073	0.73728	0.81977	0.35354	1.9332	1.0831	0.95307	0.0044065	0.0044065	0.0044065
228	2.0496	1.3232	0.96259	0.82637	0.74417	0.81115	0.3361	2.0084	1.1113	0.95929	0.0043818	0.0043818	0.0043818
229	2.0297	1.337	0.95765	0.84152	0.74249	0.80714	0.33726	1.9777	1.1056	0.9577	0.004357	0.004357	0.004357
230	2.0189	1.3249	0.95585	0.82223	0.74153	0.81206	0.3523	1.9257	1.0935	0.95206	0.0043323	0.0043323	0.0043323
231	2.0526	1.3539	0.95696	0.84422	0.74068	0.82291	0.35281	1.9155	1.0812	0.95174	0.0043075	0.0043075	0.0043075
232	2.0354	1.3063	0.96539	0.83286	0.70295	0.79034	0.33785	1.9386	1.1305	0.95652	0.0042828	0.0042828	0.0042828
233	2.0685	1.3474	0.95901	0.80795	0.72825	0.78781	0.33858	1.9314	1.1219	0.95623	0.004258	0.004258	0.004258
234	2.0516	1.3475	0.96441	0.83057	0.74574	0.81054	0.35618	1.8949	1.0637	0.95159	0.0042333	0.0042333	0.0042333
235	2.0486	1.3149	0.95836	0.83651	0.76513	0.821	0.35711	1.9128	1.0592	0.95082	0.0042085	0.0042085	0.0042085
236	2.0492	1.301	0.96337	0.84324	0.76116	0.81893	0.35628	1.8967	1.0654	0.95008	0.0041837	0.0041837	0.0041837
237	2.0306	1.3171	0.95748	0.83556	0.73867	0.80489	0.34167	1.9386	1.1124	0.95284	0.004159	0.004159	0.004159
238	2.0058	1.2984	0.96337	0.85595	0.74944	0.81754	0.366	1.8782	1.067	0.94682	0.0041342	0.0041342	0.0041342
239	2.0253	1.2898	0.95927	0.85794	0.75062	0.81554	0.34837	1.9459	1.0758	0.95551	0.0041095	0.0041095	0.0041095
240	2.0284	1.2894	0.95991	0.84498	0.74877	0.81995	0.36815	1.8641	1.0593	0.94642	0.0040847	0.0040847	0.0040847
241	2.0278	1.3124	0.96261	0.85089	0.76082	0.82835	0.35329	1.9314	1.0567	0.95216	0.00406	0.00406	0.00406
242	2.004	1.2774	0.9564	0.86058	0.75556	0.83473	0.37637	1.869	1.0344	0.94381	0.0040352	0.0040352	0.0040352
243	2.0272	1.2779	0.96698	0.86136	0.73751	0.82748	0.3571	1.9337	1.057	0.94986	0.0040105	0.0040105	0.0040105
244	2.0138	1.2835	0.95989	0.8435	0.76129	0.83134	0.37143	1.8997	1.0441	0.94815	0.0039857	0.0039857	0.0039857
245	2.0229	1.2782	0.95548	0.84564	0.7489	0.82835	0.37025	1.876	1.0379	0.94424	0.003961	0.003961	0.003961
246	2.0175	1.2749	0.95835	0.84987	0.73798	0.81984	0.3618	1.9016	1.0666	0.94948	0.0039362	0.0039362	0.0039362
247	2.0628	1.338	0.96345	0.84873	0.76452	0.83626	0.37148	1.8785	1.0337	0.94483	0.0039115	0.0039115	0.0039115
248	1.992	1.2675	0.9566	0.83333	0.77243	0.82676	0.36906	1.8763	1.0398	0.94462	0.0038867	0.0038867	0.0038867
249	1.9909	1.2718	0.954	0.84249	0.76338	0.82518	0.36427	1.8886	1.0467	0.94647	0.003862	0.003862	0.003862
250	2.0335	1.2662	0.96455	0.83023	0.74311	0.81288	0.36191	1.8936	1.0639	0.94889	0.0038372	0.0038372	0.0038372
251	1.9986	1.2908	0.95882	0.86465	0.764	0.83372	0.37735	1.8737	1.0342	0.9492	0.0038125	0.0038125	0.0038125
252	2.0254	1.2878	0.95582	0.85473	0.76408	0.83491	0.37349	1.8672	1.0381	0.94418	0.0037878	0.0037878	0.0037878
253	1.9747	1.2515	0.94951	0.86235	0.73462	0.81832	0.35188	1.9213	1.0725	0.95053	0.003763	0.003763	0.003763
254	2.0377	1.3108	0.95289	0.85502	0.75862	0.83386	0.3724	1.8976	1.0385	0.95004	0.0037383	0.0037383	0.0037383
255	2.0715	1.3113	0.96234	0.85416	0.76816	0.83507	0.37159	1.8799	1.0286	0.95071	0.0037135	0.0037135	0.0037135
256	2.0319	1.3117	0.95978	0.86523	0.74965	0.83274	0.37294	1.8644	1.047	0.94462	0.0036888	0.0036888	0.0036888
257	2.001	1.2671	0.95512	0.84608	0.75967	0.82845	0.36662	1.9001	1.0484	0.94918	0.003664	0.003664	0.003664
258	2.0248	1.2817	0.96069	0.8452	0.76769	0.82784	0.35992	1.9228	1.0572	0.94914	0.0036393	0.0036393	0.0036393
259	1.9895	1.2623	0.95543	0.86713	0.78934	0.85047	0.3766	1.8827	1.0134	0.94803	0.0036145	0.0036145	0.0036145
260	2.0231	1.2903	0.9543	0.88013	0.76861	0.84836	0.37593	1.886	1.0249	0.94886	0.0035898	0.0035898	0.0035898
261	2.0309	1.2885	0.95502	0.87602	0.77628	0.84689	0.37837	1.8758	1.0129	0.94924	0.003565	0.003565	0.003565
262	1.9992	1.2685	0.95252	0.84785	0.76795	0.83465	0.3792	1.8578	1.0341	0.94365	0.0035403	0.0035403	0.0035403
263	1.9885	1.2816	0.95264	0.82379	0.76273	0.82569	0.37302	1.8754	1.0518	0.94579	0.0035155	0.0035155	0.0035155
264	1.9848	1.2593	0.956	0.85973	0.76071	0.83444	0.38335	1.8428	1.0246	0.94081	0.0034908	0.0034908	0.0034908
265	2.0185	1.3035	0.96071	0.8777	0.77799	0.84214	0.38487	1.8389	1.0039	0.9412	0.003466	0.003466	0.003466
266	1.9768	1.2437	0.95367	0.85756	0.77313	0.84267	0.38159	1.8531	1.017	0.94322	0.0034413	0.0034413	0.0034413
267	1.9782	1.2432	0.9553	0.843	0.76047	0.82432	0.37293	1.8693	1.043	0.94377	0.0034165	0.0034165	0.0034165
268	1.9814	1.2584	0.95602	0.85296	0.75607	0.82834	0.38016	1.8601	1.0336	0.94417	0.0033918	0.0033918	0.0033918
269	1.9978	1.2548	0.95422	0.85107	0.77453	0.84057	0.38846	1.8419	1.0143	0.94058	0.003367	0.003367	0.003367
270	1.9925	1.2772	0.95368	0.85895	0.79192	0.84686	0.38151	1.8575	1.0029	0.94037	0.0033423	0.0033423	0.0033423
271	1.9861	1.2545	0.95601	0.83405	0.75302	0.82708	0.36985	1.8725	1.0515	0.94376	0.0033175	0.0033175	0.0033175
272	1.9807	1.2381	0.95974	0.85471	0.73902	0.82113	0.35485	1.9268	1.0569	0.9486	0.0032928	0.0032928	0.0032928
273	1.971	1.2466	0.94726	0.84585	0.80148	0.8538	0.39226	1.8351	0.98598	0.93782	0.003268	0.003268	0.003268
274	1.9897	1.2494	0.95231	0.85441	0.79109	0.85338	0.38877	1.8419	0.98595	0.93756	0.0032433	0.0032433	0.0032433
275	1.9611	1.2265	0.95442	0.86787	0.78552	0.85343	0.39236	1.822	0.98036	0.93578	0.0032185	0.0032185	0.0032185
276	2.0004	1.2537	0.95312	0.88341	0.77521	0.85453	0.38078	1.882	1.0037	0.94314	0.0031938	0.0031938	0.0031938
277	1.9799	1.2734	0.94918	0.88448	0.78405	0.8516	0.37985	1.869	0.99527	0.94169	0.003169	0.003169	0.003169
278	2.0016	1.2899	0.94908	0.85686	0.77819	0.84989	0.38367	1.8533	0.98805	0.93851	0.0031443	0.0031443	0.0031443
279	1.9799	1.2487	0.95756	0.8794	0.77901	0.85387	0.39066	1.8246	0.9833	0.94007	0.0031195	0.0031195	0.0031195
280	1.9655	1.2511	0.95184	0.85522	0.75909	0.83609	0.38185	1.8482	1.0179	0.94009	0.0030948	0.0030948	0.0030948
281	1.9679	1.2379	0.9547	0.84416	0.76011	0.83315	0.37632	1.8648	1.0234	0.93989	0.00307	0.00307	0.00307
282	1.989	1.2423	0.95147	0.82588	0.77404	0.83754	0.37962	1.8608	1.0199	0.94112	0.0030452	0.0030452	0.0030452
283	1.9533	1.2031	0.94872	0.88627	0.76527	0.85426	0.3885	1.8412	0.99154	0.9393	0.0030205	0.0030205	0.0030205
284	1.9673	1.2283	0.94357	0.8625	0.7986	0.85518	0.39496	1.8252	0.98339	0.93969	0.0029957	0.0029957	0.0029957
285	1.9744	1.2365	0.9527	0.87273	0.78372	0.85642	0.38724	1.861	0.99576	0.94117	0.002971	0.002971	0.002971
286	1.9552	1.2099	0.9562	0.87514	0.76778	0.84912	0.39035	1.8306	0.99795	0.93793	0.0029462	0.0029462	0.0029462
287	1.981	1.2261	0.95054	0.86198	0.76608	0.84603	0.3807	1.8589	1.0068	0.94136	0.0029215	0.0029215	0.0029215
288	2.0025	1.249	0.95241	0.87253	0.76877	0.84932	0.3917	1.8154	0.99874	0.93891	0.0028967	0.0028967	0.0028967
289	1.9501	1.2151	0.95024	0.86158	0.78155	0.84813	0.38623	1.8256	0.99203	0.94081	0.002872	0.002872	0.002872
290	1.9474	1.2194	0.95258	0.87167	0.77771	0.84943	0.3801	1.8499	0.99025	0.94248	0.0028472	0.0028472	0.0028472
291	1.9577	1.2154	0.94837	0.86314	0.77676	0.84665	0.38119	1.8436	1.0009	0.94338	0.0028225	0.0028225	0.0028225
292	1.9892	1.2135	0.95265	0.88462	0.77361	0.8462	0.38363	1.8379	0.99487	0.94255	0.0027977	0.0027977	0.0027977
293	1.9993	1.2556	0.95558	0.86966	0.77922	0.84488	0.38622	1.833	0.9876	0.93819	0.002773	0.002773	0.002773
294	1.9345	1.2092	0.94912	0.86585	0.77571	0.8446	0.37843	1.8558	0.99141	0.94183	0.0027482	0.0027482	0.0027482
295	1.9599	1.2269	0.95038	0.85871	0.79107	0.84985	0.38986	1.8224	0.97939	0.93608	0.0027235	0.0027235	0.0027235
296	1.9969	1.2652	0.95386	0.87067	0.78364	0.84951	0.38242	1.8395	0.98512	0.9394	0.0026987	0.0026987	0.0026987
297	1.9561	1.2276	0.94519	0.87262	0.78395	0.85746	0.39915	1.8014	0.97685	0.93311	0.002674	0.002674	0.002674
298	1.9897	1.2415	0.95403	0.87539	0.76465	0.84317	0.38534	1.8236	1.0034	0.93701	0.0026492	0.0026492	0.0026492
299	1.9461	1.2129	0.94939	0.86143	0.76222	0.84107	0.38302	1.8351	0.9954	0.93653	0.0026245	0.0026245	0.0026245
300	1.9608	1.2028	0.95025	0.86119	0.78449	0.85042	0.39519	1.8126	0.99666	0.93415	0.0025997	0.0025997	0.0025997
301	1.9477	1.2196	0.94689	0.88345	0.78524	0.85861	0.38828	1.8336	0.97887	0.93698	0.002575	0.002575	0.002575
302	1.9466	1.2156	0.9464	0.8786	0.78795	0.86124	0.39555	1.8263	0.97481	0.93697	0.0025503	0.0025503	0.0025503
303	1.9715	1.2127	0.95543	0.88433	0.78908	0.86163	0.38605	1.8491	0.9836	0.93825	0.0025255	0.0025255	0.0025255
304	1.9689	1.2361	0.94809	0.85332	0.79123	0.84959	0.38264	1.8574	0.99224	0.93836	0.0025008	0.0025008	0.0025008
305	1.9393	1.2109	0.94636	0.8761	0.76181	0.84834	0.38792	1.8208	0.98982	0.93544	0.002476	0.002476	0.002476
306	1.9767	1.2507	0.94735	0.86206	0.79271	0.85332	0.38546	1.8426	0.98532	0.93812	0.0024513	0.0024513	0.0024513
307	1.962	1.2382	0.95165	0.8651	0.79473	0.85764	0.3904	1.8249	0.97007	0.93787	0.0024265	0.0024265	0.0024265
308	1.9728	1.2333	0.9513	0.86934	0.78761	0.854	0.39586	1.8054	0.97243	0.93345	0.0024018	0.0024018	0.0024018
309	1.9663	1.2232	0.95125	0.8442	0.79442	0.84701	0.3796	1.8523	0.9971	0.93697	0.002377	0.002377	0.002377
310	1.9399	1.2028	0.94198	0.87151	0.7658	0.84616	0.37975	1.8516	0.99814	0.9371	0.0023523	0.0023523	0.0023523
311	1.9299	1.2138	0.94175	0.85712	0.7994	0.85946	0.39501	1.8248	0.96728	0.93331	0.0023275	0.0023275	0.0023275
312	1.9613	1.2134	0.95383	0.87651	0.7821	0.85487	0.39303	1.826	0.97473	0.93479	0.0023028	0.0023028	0.0023028
313	1.9339	1.2123	0.94556	0.87481	0.7931	0.86001	0.39766	1.8117	0.97122	0.93391	0.002278	0.002278	0.002278
314	1.9488	1.2162	0.94305	0.8855	0.78531	0.86167	0.39945	1.8211	0.95923	0.93829	0.0022533	0.0022533	0.0022533
315	1.9513	1.191	0.94409	0.88616	0.78547	0.86346	0.39743	1.8147	0.96394	0.93432	0.0022285	0.0022285	0.0022285
316	1.9199	1.1836	0.93998	0.89167	0.79068	0.86471	0.4006	1.8085	0.95888	0.93302	0.0022038	0.0022038	0.0022038
317	1.9609	1.2009	0.94041	0.88117	0.78504	0.86537	0.39462	1.8152	0.96409	0.93204	0.002179	0.002179	0.002179
318	1.9296	1.1835	0.94899	0.87725	0.78683	0.85986	0.3968	1.8127	0.97659	0.93299	0.0021543	0.0021543	0.0021543
319	1.9266	1.2056	0.93886	0.85843	0.79763	0.85715	0.39987	1.8122	0.9708	0.93164	0.0021295	0.0021295	0.0021295
320	1.9666	1.2313	0.94406	0.87162	0.79036	0.86106	0.39812	1.8148	0.96407	0.93128	0.0021048	0.0021048	0.0021048
321	1.954	1.1937	0.94888	0.8899	0.78407	0.86774	0.39861	1.8229	0.96508	0.93343	0.00208	0.00208	0.00208
322	1.9457	1.2116	0.94178	0.89779	0.79127	0.87235	0.40722	1.7934	0.95093	0.9313	0.0020553	0.0020553	0.0020553
323	1.9178	1.1683	0.94288	0.88532	0.7979	0.87078	0.40423	1.809	0.95641	0.93391	0.0020305	0.0020305	0.0020305
324	1.957	1.2164	0.94718	0.89893	0.78544	0.86814	0.41131	1.7819	0.94922	0.93114	0.0020058	0.0020058	0.0020058
325	1.9421	1.1961	0.94649	0.88783	0.79032	0.86725	0.40771	1.7934	0.95434	0.93098	0.001981	0.001981	0.001981
326	1.9183	1.1881	0.94107	0.88414	0.78603	0.86157	0.40183	1.8038	0.95869	0.93135	0.0019563	0.0019563	0.0019563
327	1.942	1.2016	0.94332	0.89201	0.78321	0.86633	0.4047	1.7924	0.94957	0.92819	0.0019315	0.0019315	0.0019315
328	1.9158	1.1797	0.93866	0.87477	0.78038	0.85535	0.39764	1.8024	0.96221	0.92976	0.0019068	0.0019068	0.0019068
329	1.9446	1.2079	0.94164	0.85614	0.79162	0.85576	0.39056	1.833	0.97317	0.93504	0.001882	0.001882	0.001882
330	1.9521	1.2104	0.94702	0.86449	0.80308	0.86469	0.40274	1.802	0.95969	0.93221	0.0018572	0.0018572	0.0018572
331	1.939	1.1845	0.9464	0.85878	0.80134	0.86129	0.39597	1.8218	0.96055	0.93527	0.0018325	0.0018325	0.0018325
332	1.9511	1.212	0.94152	0.86938	0.79644	0.8632	0.39588	1.8331	0.96829	0.93522	0.0018077	0.0018077	0.0018077
333	1.9097	1.1711	0.93232	0.85979	0.79324	0.85686	0.39364	1.8245	0.97717	0.93542	0.001783	0.001783	0.001783
334	1.9241	1.1866	0.95201	0.87868	0.79304	0.85765	0.39277	1.8194	0.96653	0.93456	0.0017582	0.0017582	0.0017582
335	1.9327	1.1933	0.94471	0.87688	0.80244	0.86622	0.3996	1.8071	0.94978	0.93125	0.0017335	0.0017335	0.0017335
336	1.9268	1.19	0.94041	0.89162	0.80355	0.87711	0.40664	1.798	0.93712	0.93013	0.0017087	0.0017087	0.0017087
337	1.9446	1.1831	0.93448	0.88875	0.80684	0.87463	0.39977	1.824	0.94723	0.93347	0.001684	0.001684	0.001684
338	1.9368	1.182	0.94232	0.88212	0.80859	0.87564	0.40866	1.7931	0.93635	0.92995	0.0016592	0.0016592	0.0016592
339	1.9173	1.179	0.9436	0.88246	0.80269	0.8768	0.41264	1.7847	0.93339	0.92826	0.0016345	0.0016345	0.0016345
340	1.9283	1.1839	0.93948	0.86199	0.80189	0.86291	0.38605	1.8504	0.96906	0.93597	0.0016097	0.0016097	0.0016097
341	1.8933	1.1747	0.94622	0.86698	0.79298	0.85787	0.37703	1.8662	0.97737	0.93608	0.001585	0.001585	0.001585
342	1.9377	1.204	0.9444	0.87447	0.80038	0.87232	0.4058	1.7912	0.93959	0.9275	0.0015602	0.0015602	0.0015602
343	1.9153	1.1702	0.94507	0.8804	0.80853	0.87568	0.40618	1.8048	0.94759	0.9306	0.0015355	0.0015355	0.0015355
344	1.9398	1.2005	0.94158	0.88236	0.81109	0.8724	0.40511	1.8069	0.94731	0.93159	0.0015107	0.0015107	0.0015107
345	1.8919	1.1696	0.93407	0.86938	0.81134	0.87472	0.40889	1.7861	0.94211	0.92928	0.001486	0.001486	0.001486
346	1.9143	1.1652	0.93769	0.87629	0.79764	0.87045	0.40117	1.8086	0.94479	0.93083	0.0014612	0.0014612	0.0014612
347	1.8892	1.149	0.94064	0.89775	0.78977	0.86933	0.40336	1.7917	0.94218	0.92953	0.0014365	0.0014365	0.0014365
348	1.9091	1.2009	0.9383	0.88998	0.80383	0.87549	0.41082	1.7816	0.93691	0.92761	0.0014117	0.0014117	0.0014117
349	1.9531	1.2144	0.94453	0.87557	0.80367	0.87061	0.40361	1.7926	0.94289	0.92952	0.001387	0.001387	0.001387
350	1.9336	1.1704	0.94109	0.86687	0.80763	0.86479	0.39776	1.7953	0.95325	0.92967	0.0013622	0.0013622	0.0013622
351	1.9066	1.1524	0.93942	0.85912	0.78617	0.85192	0.38701	1.8347	0.99196	0.93319	0.0013375	0.0013375	0.0013375
352	1.9281	1.2012	0.94154	0.88678	0.79604	0.86887	0.40483	1.7957	0.94415	0.92953	0.0013128	0.0013128	0.0013128
353	1.9269	1.1808	0.95158	0.90119	0.79622	0.87873	0.41182	1.7737	0.93349	0.92814	0.001288	0.001288	0.001288
354	1.8852	1.166	0.94	0.89275	0.80565	0.88073	0.40933	1.773	0.92984	0.92843	0.0012633	0.0012633	0.0012633
355	1.9322	1.179	0.93651	0.9016	0.79344	0.87407	0.40549	1.7826	0.93378	0.92773	0.0012385	0.0012385	0.0012385
356	1.8906	1.1525	0.93539	0.89339	0.80222	0.87554	0.40967	1.7705	0.92965	0.92512	0.0012138	0.0012138	0.0012138
357	1.9022	1.18	0.9391	0.8885	0.8147	0.88108	0.41064	1.7732	0.92567	0.92531	0.001189	0.001189	0.001189
358	1.9017	1.17	0.93642	0.8809	0.80649	0.87506	0.40287	1.7933	0.93463	0.92748	0.0011643	0.0011643	0.0011643
359	1.949	1.2278	0.95191	0.87461	0.80615	0.86941	0.39658	1.8146	0.95012	0.93009	0.0011395	0.0011395	0.0011395
360	1.8983	1.157	0.93774	0.87905	0.80257	0.86994	0.40389	1.7948	0.94026	0.92803	0.0011148	0.0011148	0.0011148
361	1.9028	1.1598	0.9375	0.8858	0.806	0.87719	0.40876	1.7967	0.93062	0.92772	0.00109	0.00109	0.00109
362	1.9021	1.1657	0.93632	0.88981	0.80091	0.87836	0.40897	1.8016	0.92934	0.92837	0.0010653	0.0010653	0.0010653
363	1.8824	1.1431	0.93784	0.90046	0.79519	0.87968	0.40901	1.7901	0.92264	0.92732	0.0010405	0.0010405	0.0010405
364	1.9053	1.1725	0.93845	0.88656	0.80876	0.87855	0.41042	1.7831	0.92658	0.92712	0.0010158	0.0010158	0.0010158
365	1.9107	1.172	0.93727	0.89326	0.80666	0.87676	0.40762	1.7834	0.92527	0.92812	0.000991	0.000991	0.000991
366	1.8767	1.143	0.93757	0.88267	0.80456	0.8714	0.40455	1.779	0.93071	0.92732	0.00096625	0.00096625	0.00096625
367	1.9186	1.1657	0.94256	0.87977	0.80533	0.87156	0.40701	1.7757	0.93252	0.92597	0.0009415	0.0009415	0.0009415
368	1.8829	1.1366	0.93827	0.89071	0.80002	0.87208	0.40957	1.7763	0.92989	0.92572	0.00091675	0.00091675	0.00091675
369	1.9238	1.1649	0.94536	0.88478	0.80122	0.86808	0.40451	1.8003	0.9379	0.92855	0.000892	0.000892	0.000892
370	1.9012	1.1664	0.93139	0.88093	0.80159	0.87019	0.40096	1.8179	0.94402	0.93008	0.00086725	0.00086725	0.00086725
371	1.8618	1.1546	0.93423	0.8871	0.80597	0.87297	0.40524	1.8015	0.93815	0.92777	0.0008425	0.0008425	0.0008425
372	1.9315	1.1782	0.9403	0.89115	0.80032	0.87229	0.41141	1.7827	0.93005	0.92575	0.00081775	0.00081775	0.00081775
373	1.8789	1.1379	0.93707	0.90555	0.78734	0.86944	0.40545	1.7978	0.93778	0.92717	0.000793	0.000793	0.000793
374	1.9076	1.1771	0.93966	0.89647	0.79402	0.8704	0.40151	1.8131	0.94473	0.92821	0.00076825	0.00076825	0.00076825
375	1.8842	1.1401	0.94037	0.89752	0.79758	0.87514	0.41138	1.7744	0.92531	0.92461	0.0007435	0.0007435	0.0007435
376	1.8629	1.1382	0.92905	0.90314	0.80116	0.88041	0.41963	1.7551	0.91279	0.92308	0.00071875	0.00071875	0.00071875
377	1.8959	1.1646	0.9353	0.90698	0.79571	0.87752	0.41448	1.7736	0.91911	0.92487	0.000694	0.000694	0.000694
378	1.8945	1.1657	0.93832	0.88667	0.81178	0.87766	0.41369	1.7784	0.91911	0.92546	0.00066925	0.00066925	0.00066925
379	1.8744	1.1473	0.93424	0.88206	0.81548	0.8783	0.41401	1.7763	0.91883	0.92556	0.0006445	0.0006445	0.0006445
380	1.8951	1.1414	0.93677	0.89585	0.80668	0.87937	0.41397	1.7727	0.91866	0.92446	0.00061975	0.00061975	0.00061975
381	1.8957	1.1445	0.94056	0.89161	0.81128	0.87927	0.41146	1.7824	0.92185	0.92527	0.000595	0.000595	0.000595
382	1.9326	1.1802	0.94348	0.88103	0.8116	0.87721	0.41143	1.7822	0.92174	0.92529	0.00057025	0.00057025	0.00057025
383	1.8888	1.1464	0.93811	0.88859	0.81209	0.87606	0.41391	1.7751	0.9189	0.92415	0.0005455	0.0005455	0.0005455
384	1.8885	1.1437	0.93235	0.89845	0.80552	0.87845	0.4142	1.7764	0.91968	0.92431	0.00052075	0.00052075	0.00052075
385	1.9042	1.1672	0.93346	0.89003	0.8083	0.87688	0.4122	1.7856	0.92396	0.92516	0.000496	0.000496	0.000496
386	1.876	1.1302	0.93494	0.88593	0.80754	0.87799	0.41154	1.7801	0.91831	0.92526	0.00047125	0.00047125	0.00047125
387	1.9008	1.1803	0.93745	0.89275	0.80864	0.88226	0.41234	1.7784	0.91573	0.92495	0.0004465	0.0004465	0.0004465
388	1.8911	1.1333	0.9404	0.88303	0.80573	0.87895	0.41286	1.782	0.91553	0.92476	0.00042175	0.00042175	0.00042175
389	1.8965	1.16	0.93462	0.88024	0.8079	0.87841	0.40958	1.7891	0.92229	0.92552	0.000397	0.000397	0.000397
390	1.9353	1.248	0.96574	0.88081	0.80759	0.87664	0.40756	1.7994	0.932	0.92682	0.00037225	0.00037225	0.00037225
391	1.902	1.1881	0.958	0.87312	0.81442	0.87584	0.40773	1.799	0.93506	0.92761	0.0003475	0.0003475	0.0003475
392	1.8174	1.0877	0.9561	0.88428	0.80443	0.87762	0.40504	1.8035	0.93998	0.92854	0.00032275	0.00032275	0.00032275
393	1.8232	1.0853	0.95057	0.87974	0.80781	0.87547	0.40612	1.7968	0.93789	0.92825	0.000298	0.000298	0.000298
394	1.8369	1.0833	0.95111	0.88584	0.8079	0.87728	0.40954	1.7855	0.93926	0.92739	0.00027325	0.00027325	0.00027325
395	1.7972	1.0568	0.93934	0.88257	0.79899	0.87405	0.4086	1.7841	0.94326	0.92732	0.0002485	0.0002485	0.0002485
396	1.811	1.0434	0.94391	0.89097	0.79791	0.87742	0.40815	1.7837	0.94311	0.92726	0.00022375	0.00022375	0.00022375
397	1.8034	1.035	0.9433	0.89163	0.7996	0.8788	0.40911	1.783	0.93993	0.9269	0.000199	0.000199	0.000199
398	1.7862	1.0385	0.94009	0.87377	0.81544	0.87871	0.40967	1.7852	0.93728	0.92651	0.00017425	0.00017425	0.00017425
399	1.7959	1.0344	0.93907	0.87665	0.80885	0.87759	0.40936	1.7867	0.93613	0.92633	0.0001495	0.0001495	0.0001495
