# Supplementary material for: Lightweight PCB defect detection method based on SCF-YOLO
Source: PLoS One. 2025 Apr 7;20(4):e0318033. doi: 10.1371/journal.pone.0318033 (PMC11975093; doi:10.1371/journal.pone.0318033)
Supplement: S2 File — (PY) [file pone.0318033.s002.py]

import cv2
import math
import numpy as np
import matplotlib.pyplot as plt
from PIL import Image
import os


def to_grey(img_path, save_path):
    image = Image.open(img_path)

    gray_image = image.convert('L')

    gray_image.save(save_path)
    print("to_grey  ", save_path, "\n")


def reflect(img_path, save_path):
    img = cv2.imread(img_path)

    # 获取图像行和列
    rows, cols = img.shape[:2]

    # 设置中心点
    centerX = rows / 2
    centerY = cols / 2

    radius = min(centerX, centerY)

    # 设置光照强度
    strength = 200

    # 图像光照特效
    for i in range(rows):
        for j in range(cols):
            # 计算当前点到光照中心距离(平面坐标系中两点之间的距离)
            distance = math.pow((centerY - j), 2) + math.pow((centerX - i), 2)
            # 获取原始图像
            B = img[i, j][0]
            G = img[i, j][1]
            R = img[i, j][2]
            if (distance < radius * radius):
                # 按照距离大小计算增强的光照值
                result = (int)(strength * (1.0 - math.sqrt(distance) / radius))
                B = img[i, j][0] + result
                G = img[i, j][1] + result
                R = img[i, j][2] + result
                # 判断边界 防止越界
                B = min(255, max(0, B))
                G = min(255, max(0, G))
                R = min(255, max(0, R))
                img[i, j] = np.uint8((B, G, R))
            else:
                img[i, j] = np.uint8((B, G, R))

    cv2.imwrite(save_path, img)
    print("reflect  ", save_path, "\n")


def GaussianBlur(img_path, save_path):
    img = cv2.imread(img_path)
    dst = cv2.GaussianBlur(img, (5, 5), 0)
    cv2.imwrite(save_path, dst)
    print("GaussianBlur  ", save_path, "\n")


def light(img_path, save_path, beta=50, alpha=1.5):
    # 读取图片
    gray_image = cv2.imread(img_path)

    light_image = cv2.convertScaleAbs(gray_image, alpha=alpha, beta=beta)

    cv2.imwrite(save_path, light_image)
    print(f"light,beta = {beta}  ", save_path, "\n")


def main():
    file_name = ""
    new_file_name = ""
    images = os.listdir(file_name)
    for i in range(0, len(images), 6):
        Older_img =os.path.join(file_name,images[i])
        New_img =os.path.join(new_file_name,images[i])
        reflect(Older_img,New_img)
        
        Older_img =os.path.join(file_name,images[i+1])
        New_img =os.path.join(new_file_name,images[i+1])
        to_grey(Older_img, New_img)

        Older_img =os.path.join(file_name,images[i+2])
        New_img =os.path.join(new_file_name,images[i+2])
        light(Older_img, New_img,beta=50,alpha = 1.5)

        Older_img =os.path.join(file_name,images[i+3])
        New_img =os.path.join(new_file_name,images[i+3])
        light(Older_img, New_img,beta=100,alpha = 1.5)

        Older_img =os.path.join(file_name,images[i+5])
        New_img =os.path.join(new_file_name,images[i+5])
        GaussianBlur(Older_img, New_img)
    pass


if __name__ == '__main__':
    main()
    pass
