# Supplementary material for: Lightweight PCB defect detection method based on SCF-YOLO
Source: PLoS One. 2025 Apr 7;20(4):e0318033. doi: 10.1371/journal.pone.0318033 (PMC11975093; doi:10.1371/journal.pone.0318033)
Supplement: S3 File — Original images of the images used in the paper. (ZIP) [file pone.0318033.s003.zip]

Archive with 15 entries (14 files):
- pone.0318033.s003/
- pone.0318033.s003/.DS_Store
- pone.0318033.s003/fig1.png
- pone.0318033.s003/fig10.png
- pone.0318033.s003/fig11.png
- pone.0318033.s003/fig12.png
- pone.0318033.s003/fig13.png
- pone.0318033.s003/fig2.png
- pone.0318033.s003/fig3.png
- pone.0318033.s003/fig4.png
- pone.0318033.s003/fig5.png
- pone.0318033.s003/fig6.png
- pone.0318033.s003/fig7.png
- pone.0318033.s003/fig8.png
- pone.0318033.s003/fig9.png
